# Supplementary material for: Isolation and characterization of marine microorganisms capable of degrading plastics
Source: mSystems. 2025 Dec 8;11(1):e01388-25. doi: 10.1128/msystems.01388-25 (PMC12817902; doi:10.1128/msystems.01388-25)
Supplement: Supplemental tables — Tables S1 to S11. [file msystems.01388-25-s0002.xlsx]

## Sheet: Table S1
Table S1 Sample collection information
Sample type	Sample number	Date of sampling	Collection location
Plastic waste in mangrove	H1	202301	N22°25',E113°37'
	H2	202301	N22°25',E113°37'
	H3	202301	N22°25',E113°37'
	H4	202301	N22°25',E113°37'
Plastic waste in sandy beach	ST1	202301	N22°24',E113°38'
Coral	1-12	202101	The South China Sea Islands and Reefs
Sediment in mangrove	H2-2	202301	N22°25',E113°37'
Sediment in Pearl River	DC02	2021.3	N21°56',E113°45'
	DC05	2021.3	N21°59',E113°51'
	DS01	2021.3	N21°56',E113°39'
	DS02	2021.3	N21°55',E113°41'
	DS03	2021.3	N21°56',E113°38'
	DS04	2021.3	N21°57',E113°39'
	DS05	2021.3	N21°57',E113°38'
	MC02	2021.3	N21°50',E114°00'
	MC03	2021.3	N21°53',E114°00'
	MC06	2021.3	N21°52',E114°04'
	MS01	2021.3	N21°50',E113°51'
	MS02	2021.3	N21°48',E113°54'
	MS04	2021.3	N21°47',E113°58'
	MS05	2021.3	N21°49',E113°56'
	MS06	2021.3	N21°48',E113°58'
Abyssal sediment	S1-S18	202205	The South China Sea

## Sheet: Table S2
Table S2 Plates for screening strain extracellular enzyme activity
Enzyme Name	Substrate Composition	Positive Substrate Change
laccase	MSM +1% (v/v) Guaiacol + 1.5% agar, pH 7.2.	Appearance of purple color
ligninase	MSM + 0.1g/L lignin + 1.5% agar, pH 7.2.	After 10 days, add 1% (w/v) aqueous solutions of FeCl3·6H2O and K3[Fe(CN)6]. Medium turns green with clear zones around microbial growth indicating lignin degradation
lipase	MSM + 3% (v/v) tributyrin emulsion (50% tributyrin + sterile water + 50 g/L gum arabic) + 1.5% agar, pH 7.2.	Clear halo formation indicating esterase activity
polyurethanase	MSM + 0.3% Impranil DLN + 1.5% agar, pH 7.2.	Clear halo indicating PU enzymatic activity
cellulose	NaNO₃ 1.0g/L; NaH₂PO₄ 1.2g/L; KH₂PO₄ 0.9g/L; MgSO₄ 0.5g/L; KCl 0.5g/L; Yeast extract 0.5g/L; Acid hydrolyzed casein 0.5g/L; Congo red 0.2g/L; Cellulose powder 5.0g/L; Agar 15.0g/L; pH 7.0 ± 0.1.	Clear halo indicating cellulase activit

## Sheet: Table S3
Table S3 Contingency Table of Microbial Strain Distribution Across 13 Types of Plastics
Genus	HDPE	LDPE	PA6	PA66	PBAT	PCL	PET	PLA	PP	PS	PU	PVA	PVC
Aspergillus	0	0	0	0	0	3	8	1	0	0	18	0	1
Chaetomium	0	0	0	0	0	0	2	0	1	0	0	0	0
Cladosporium	0	1	2	0	4	3	17	8	0	0	2	0	3
Exophiala	0	0	0	0	0	0	1	2	0	1	0	0	1
Fusarium	0	0	0	0	0	1	0	1	0	1	1	0	0
Gibellulopsis	0	0	0	0	0	2	0	2	0	0	0	0	0
Lecanicillium	0	0	0	0	0	0	3	0	0	0	1	0	0
Meyerozyma	0	0	0	0	1	0	3	0	0	0	0	0	0
Penicillium	3	3	0	0	1	1	27	5	1	6	2	0	2
Purpureocillium	0	0	1	0	0	2	2	1	0	0	2	0	1
Rigidoporus	0	0	0	0	0	1	2	0	0	0	1	0	0
Talaromyces	0	0	0	0	0	0	2	0	0	0	1	0	0
Herpotrichiellaceae	0	1	0	0	2	1	2	0	1	0	0	0	1
Pleosporales	0	0	0	0	0	0	0	0	0	3	0	0	0
Achromobacter	0	0	3	0	0	0	1	0	1	0	0	1	1
Agromyces	0	1	0	1	3	0	0	1	0	1	3	0	1
Albirhodobacter	2	0	0	0	0	0	0	0	0	1	0	0	0
Alcaligenes	1	7	4	5	1	0	3	2	4	2	1	0	2
Alcanivorax	0	0	2	1	0	0	0	1	0	0	0	0	0
Algoriphagus	0	0	0	0	0	0	0	3	0	1	0	0	1
Alkalihalobacillus	0	0	0	1	0	0	12	0	0	0	3	0	0
Alteriqipengyuania	2	2	1	0	3	3	0	0	0	0	0	4	0
Bacillus	0	0	0	1	0	0	9	1	1	5	69	0	0
Bordetella	0	0	3	0	0	0	0	0	0	0	0	0	0
Brucella	1	0	1	0	0	0	2	0	0	0	0	0	3
Castellaniella	1	1	0	1	2	0	0	0	0	1	0	0	0
Celeribacter	3	2	0	1	0	4	6	1	0	0	0	2	0
Cellulosimicrobium	0	0	0	5	0	0	1	0	0	0	0	0	0
Fictibacillus	0	0	0	0	0	0	13	0	0	0	0	0	0
Flavobacterium	1	3	6	9	11	5	2	8	1	1	0	2	3
Gordonia	0	0	1	0	0	0	1	1	0	0	0	0	0
Lysobacter	17	12	11	12	9	11	12	25	5	12	0	8	17
Mesorhizobium	1	1	0	0	1	0	0	0	1	2	0	0	0
Microbacterium	4	1	5	6	2	2	2	6	6	3	0	4	10
Microbulbifer	10	4	4	5	3	0	3	2	7	0	0	8	0
Muricauda	0	1	0	0	2	0	0	0	0	1	0	0	0
Nitratireductor	2	3	1	8	4	0	1	3	0	0	0	5	3
Nocardioides	1	1	0	0	0	0	0	0	1	0	0	0	0
Paracoccus	0	0	0	0	0	0	1	2	0	0	1	0	0
Photobacterium	1	3	3	2	7	1	4	11	0	6	0	7	0
Ponticoccus	0	1	1	0	0	0	0	0	1	0	0	0	0
Priestia	0	0	0	0	0	0	12	0	0	0	1	0	0
Pseudoalteromonas	2	0	5	1	6	0	2	1	3	5	0	1	1
Pseudomonas	13	16	9	16	15	29	12	21	7	19	0	11	12
Pseudovibrio	0	0	0	0	0	0	5	0	0	0	0	0	0
Psychrobacter	0	0	0	0	0	0	4	0	0	0	3	0	0
Qipengyuania	0	0	0	2	2	0	4	3	1	0	1	0	2
Rheinheimera	0	2	1	0	1	0	0	0	0	1	0	0	0
Rhizobium	0	0	3	1	6	0	0	0	0	0	0	1	0
Roseibium	2	3	0	5	2	2	2	5	2	5	0	2	6
Rossellomorea	0	2	3	0	0	0	7	2	0	0	1	0	0
Salipiger	6	4	4	4	2	0	2	2	1	1	1	1	1
Sinomicrobium	28	12	36	20	7	9	31	11	13	12	0	9	4
Sphingobacterium	0	0	0	1	2	0	0	0	0	0	0	0	0
Sphingopyxis	2	4	0	2	0	1	0	0	3	1	0	5	0
Stenotrophomonas	1	0	3	2	0	0	2	0	1	1	0	1	0
Streptomyces	2	1	0	0	0	0	1	0	0	0	7	0	0
Thalassospira	9	7	5	4	1	4	3	0	5	8	0	3	3
Tritonibacter	0	1	0	2	0	1	1	1	2	0	0	1	2
Tsuneonella	0	0	0	1	2	2	1	0	0	0	0	4	0
Virgibacillus	0	0	0	0	0	0	4	0	0	0	0	0	0
Note: Taxa with abundances lower than 0.1% is excluded.

## Sheet: Table S4
Table S4 Standardized Residuals for Microbial Genus Enrichment Across 13 Types of Plastics
Genus	HDPE	LDPE	PA6	PA66	PBAT	PCL	PET	PLA	PP	PS	PU	PVA	PVC
Aspergillus	-1.56423	-1.45865	-1.5845	-1.5912	-1.47316	0.824111	1.34164	-1.08774	-1.21165	-1.44399	9.72102	-1.30466	-0.551046
Chaetomium	-0.486609	-0.453765	-0.492915	-0.494999	-0.45828	-0.425669	2.17957	-0.523307	2.27612	-0.449204	-0.494999	-0.40586	-0.408388
Cladosporium	-1.77684	-1.05338	-0.688679	-1.80748	0.716938	0.375775	4.1529	2.27578	-1.37634	-1.64026	-0.700968	-1.48199	0.520547
Exophiala	-0.628209	-0.585808	-0.63635	-0.639041	-0.591637	-0.549537	0.215526	2.2848	-0.486609	1.14445	-0.639041	-0.523963	1.36949
Fusarium	-0.561887	-0.523963	-0.569169	-0.571576	-0.529176	1.54298	-0.803219	1.05065	-0.435236	1.40921	1.17797	-0.468646	-0.471566
Gibellulopsis	-0.561887	-0.523963	-0.569169	-0.571576	-0.529176	3.57749	-0.803219	2.70555	-0.435236	-0.518696	-0.571576	-0.468646	-0.471566
Lecanicillium	-0.561887	-0.523963	-0.569169	-0.571576	-0.529176	-0.49152	2.93175	-0.604263	-0.435236	-0.518696	1.17797	-0.468646	-0.471566
Meyerozyma	-0.561887	-0.523963	-0.569169	-0.571576	1.36055	-0.49152	2.93175	-0.604263	-0.435236	-0.518696	-0.571576	-0.468646	-0.471566
Penicillium	-0.511078	-0.267432	-2.03234	-2.04093	-1.36031	-1.1853	6.54594	0.159685	-0.910645	1.38742	-1.06099	-1.6734	-0.496059
Purpureocillium	-0.842831	-0.785944	0.317545	-0.857363	-0.793764	1.97539	0.455158	0.196878	-0.652854	-0.778045	1.47537	-0.702969	0.706379
Rigidoporus	-0.561887	-0.523963	-0.569169	-0.571576	-0.529176	1.54298	1.68676	-0.604263	-0.435236	-0.518696	1.17797	-0.468646	-0.471566
Talaromyces	-0.486609	-0.453765	-0.492915	-0.494999	-0.45828	-0.425669	2.17957	-0.523307	-0.376925	-0.449204	1.52521	-0.40586	-0.408388
Herpotrichiellaceae	-0.794629	0.608542	-0.804926	-0.80833	1.92411	0.743496	0.624758	-0.854557	1.00913	-0.733548	-0.80833	-0.662766	0.83259
Pleosporales	-0.280944	-0.261981	-0.284584	-0.285788	-0.264588	-0.24576	-0.40161	-0.302132	-0.217618	3.59647	-0.285788	-0.234323	-0.235783
Achromobacter	-0.743307	-0.693137	3.23144	-0.756123	-0.700034	-0.65022	-0.121435	-0.799365	1.16106	-0.686171	-0.756123	0.993044	0.979194
Agromyces	-0.931785	0.281995	-0.94386	0.107167	2.54111	-0.815094	-1.33199	-0.0041096	-0.721757	0.302413	2.2172	-0.777162	0.496761
Albirhodobacter	3.62347	-0.453765	-0.492915	-0.494999	-0.45828	-0.425669	-0.695608	-0.523307	-0.376925	1.77695	-0.494999	-0.40586	-0.408388
Alcaligenes	-0.960032	3.24139	0.874846	1.47614	-0.828616	-1.39023	-0.951336	-0.538917	2.01827	-0.103857	-0.998101	-1.32553	0.165695
Alcanivorax	-0.561887	-0.523963	2.94473	1.17797	-0.529176	-0.49152	-0.803219	1.05065	-0.435236	-0.518696	-0.571576	-0.468646	-0.471566
Algoriphagus	-0.628209	-0.585808	-0.63635	-0.639041	-0.591637	-0.549537	-0.898027	3.765	-0.486609	1.14445	-0.639041	-0.523963	1.36949
Alkalihalobacillus	-1.12377	-1.04793	-1.13834	-0.268376	-1.05835	-0.983041	5.8635	-1.20853	-0.870472	-1.03739	1.48117	-0.937293	-0.943133
Alteriqipengyuania	0.749994	0.956476	-0.194907	-1.10685	1.90281	2.20001	-1.55543	-1.17015	-0.842831	-1.00445	-1.10685	3.50004	-0.913184
Bacillus	-2.60536	-2.42951	-2.63913	-2.27297	-2.45369	-2.27909	-1.30786	-2.44495	-1.52259	-0.326178	23.3846	-2.17302	-2.18656
Bordetella	-0.486609	-0.453765	5.59333	-0.494999	-0.45828	-0.425669	-0.695608	-0.523307	-0.376925	-0.449204	-0.494999	-0.40586	-0.408388
Brucella	0.602032	-0.693137	0.575188	-0.756123	-0.700034	-0.65022	0.819689	-0.799365	-0.575763	-0.686171	-0.756123	-0.619961	4.18523
Castellaniella	0.764964	0.916591	-0.697087	0.728467	2.43781	-0.601987	-0.983739	-0.740068	-0.533053	0.938861	-0.700034	-0.573972	-0.577548
Celeribacter	1.22517	0.609441	-1.24048	-0.442972	-1.15331	2.66273	1.67687	-0.557637	-0.948575	-1.13047	-1.24572	0.936723	-1.02775
Cellulosimicrobium	-0.688168	-0.64172	-0.697087	6.44247	-0.648106	-0.601987	0.0327913	-0.740068	-0.533053	-0.635271	-0.700034	-0.573972	-0.577548
Fictibacillus	-1.01296	-0.944587	-1.02608	-1.03042	-0.953986	-0.886101	7.52973	-1.08935	-0.784633	-0.935093	-1.03042	-0.844864	-0.850128
Flavobacterium	-1.53231	-0.301178	0.871569	2.30629	3.85731	1.04915	-2.20545	1.49321	-0.932025	-1.33548	-2.06085	-0.506106	0.0641835
Gordonia	-0.486609	-0.453765	1.53583	-0.494999	-0.45828	-0.425669	0.741982	1.38762	-0.376925	-0.449204	-0.494999	-0.40586	-0.408388
Lysobacter	1.47197	0.508262	-0.351509	-0.0947873	-0.483201	0.62249	-2.50348	3.02107	-0.804371	0.578462	-3.51182	-0.101065	2.97008
Mesorhizobium	0.764964	0.916591	-0.697087	-0.700034	0.894852	-0.601987	-0.983739	-0.740068	1.34293	2.51299	-0.700034	-0.573972	-0.577548
Microbacterium	-0.0126572	-1.33642	0.427879	0.898898	-0.831077	-0.615529	-2.17073	0.623152	2.30664	-0.232348	-2.04093	0.716938	4.25502
Microbulbifer	3.34265	0.47434	0.142236	0.641263	-0.122771	-1.66683	-1.62247	-1.07314	3.26673	-1.75899	-1.93831	3.44454	-1.59916
Muricauda	-0.561887	1.38457	-0.569169	-0.571576	3.25028	-0.49152	-0.803219	-0.604263	-0.435236	1.40921	-0.571576	-0.468646	-0.471566
Nitratireductor	-0.23907	0.655763	-0.917187	3.54544	1.31092	-1.34608	-1.7451	0.158019	-1.19194	-1.42051	-1.56532	2.61234	1.03156
Nocardioides	1.56843	1.75002	-0.492915	-0.494999	-0.45828	-0.425669	-0.695608	-0.523307	2.27612	-0.449204	-0.494999	-0.40586	-0.408388
Paracoccus	-0.561887	-0.523963	-0.569169	-0.571576	-0.529176	-0.49152	0.441771	2.70555	-0.435236	-0.518696	1.17797	-0.468646	-0.471566
Photobacterium	-1.35402	-0.0503795	-0.337589	-0.873893	2.16895	-1.04204	-1.20934	3.40062	-1.45983	1.70899	-1.91712	2.88136	-1.58168
Ponticoccus	-0.486609	1.75002	1.53583	-0.494999	-0.45828	-0.425669	-0.695608	-0.523307	2.27612	-0.449204	-0.494999	-0.40586	-0.408388
Priestia	-1.01296	-0.944587	-1.02608	-1.03042	-0.953986	-0.886101	6.83913	-1.08935	-0.784633	-0.935093	-0.059947	-0.844864	-0.850128
Pseudoalteromonas	-0.0897993	-1.36129	1.9025	-0.811595	2.9893	-1.27701	-1.12843	-0.932947	1.52227	2.36265	-1.485	-0.396277	-0.408949
Pseudomonas	-0.320296	1.03727	-1.46091	0.338674	0.675742	5.49807	-3.16105	1.12716	-0.522105	1.981	-3.83425	0.355203	0.630069
Pseudovibrio	-0.628209	-0.585808	-0.63635	-0.639041	-0.591637	-0.549537	4.66974	-0.675587	-0.486609	-0.57992	-0.639041	-0.523963	-0.527227
Psychrobacter	-0.743307	-0.693137	-0.75294	-0.756123	-0.700034	-0.65022	2.70194	-0.799365	-0.575763	-0.686171	3.21148	-0.619961	-0.623824
Qipengyuania	-1.08809	-1.01465	-1.10219	0.700076	0.926959	-0.951825	1.01621	1.39362	0.343647	-1.00445	-0.203388	-0.90753	1.27695
Rheinheimera	-0.628209	2.82828	0.935111	-0.639041	1.09859	-0.549537	-0.898027	-0.675587	-0.486609	1.14445	-0.639041	-0.523963	-0.527227
Rhizobium	-0.931785	-0.868894	2.23458	0.107167	5.95976	-0.815094	-1.33199	-1.00206	-0.721757	-0.860161	-0.947851	0.509571	-0.782004
Roseibium	-0.499184	0.336646	-1.70751	1.20119	-0.327709	-0.118226	-1.57966	0.945392	0.226028	1.65709	-1.71473	0.0165979	2.82649
Rossellomorea	-1.08809	0.956476	1.61966	-1.10685	-1.02475	-0.951825	2.94494	0.539032	-0.842831	-1.00445	-0.203388	-0.90753	-0.913184
Salipiger	2.45289	1.42443	1.07752	1.06005	-0.0211945	-1.32346	-1.23798	-0.397793	-0.3186	-0.680625	-0.889248	-0.469393	-0.482163
Sinomicrobium	3.29977	-0.324442	5.18605	1.09052	-1.75693	-0.762456	0.00579674	-1.55894	1.29579	-0.254396	-3.95999	-0.474983	-2.04278
Sphingobacterium	-0.486609	-0.453765	-0.492915	1.52521	3.90586	-0.425669	-0.695608	-0.523307	-0.376925	-0.449204	-0.494999	-0.40586	-0.408388
Sphingopyxis	0.48599	2.48727	-1.20739	0.436996	-1.12255	-0.0835981	-1.70389	-1.28184	2.32603	-0.191496	-1.2125	4.03528	-1.00034
Stenotrophomonas	0.141425	-0.868894	2.23458	1.16219	-0.877539	-0.815094	0.169526	-1.00206	0.66375	0.302413	-0.947851	0.509571	-0.782004
Streptomyces	1.21463	0.281995	-0.94386	-0.947851	-0.877539	-0.815094	-0.581231	-1.00206	-0.721757	-0.860161	6.43728	-0.777162	-0.782004
Thalassospira	2.41653	1.81615	0.38428	-0.119894	-1.38386	0.484877	-1.86015	-2.1787	1.61694	2.40746	-2.06085	0.085705	0.0641835
Tritonibacter	-0.931785	0.281995	-0.94386	1.16219	-0.877539	0.411757	-0.581231	-0.0041096	2.04926	-0.860161	-0.947851	0.509571	1.77553
Tsuneonella	-0.888422	-0.828457	-0.899935	0.202772	1.55364	1.7963	-0.4826	-0.955424	-0.688168	-0.820131	-0.90374	4.65715	-0.745612
Virgibacillus	-0.561887	-0.523963	-0.569169	-0.571576	-0.529176	-0.49152	4.17674	-0.604263	-0.435236	-0.518696	-0.571576	-0.468646	-0.471566
Note: Taxa with abundances lower than 0.1% is excluded.

## Sheet: Table S5
Table S5 Significantly Enriched Genera on Plastics with C-C and C-O Backbones Based on Standardized Residuals
Plastic Type	Plastic	Genus	Standardized residual
C-C	PP	Microbulbifer	3.26673
C-C	PP	Sphingopyxis	2.32603
C-C	PP	Microbacterium	2.30664
C-C	PP	Chaetomium	2.27612
C-C	PP	Ponticoccus	2.27612
C-C	PP	Nocardioides	2.27612
C-C	PP	Tritonibacter	2.04926
C-C	PP	Alcaligenes	2.01827
C-C	PVA	Tsuneonella	4.65715
C-C	PVA	Sphingopyxis	4.03528
C-C	PVA	Alteriqipengyuania	3.50004
C-C	PVA	Microbulbifer	3.44454
C-C	PVA	Photobacterium	2.88136
C-C	PVA	Nitratireductor	2.61234
C-C	PVC	Microbacterium	4.25502
C-C	PVC	Brucella	4.18523
C-C	PVC	Lysobacter	2.97008
C-C	PVC	Roseibium	2.82649
C-C	PS	unclassified Pleosporales	3.59647
C-C	PS	Mesorhizobium	2.51299
C-C	PS	Thalassospira	2.40746
C-C	PS	Pseudoalteromonas	2.36265
C-C	LDPE	Alcaligenes	3.24139
C-C	LDPE	Rheinheimera	2.82828
C-C	LDPE	Sphingopyxis	2.48727
C-C	HDPE	Albirhodobacter	3.62347
C-C	HDPE	Microbulbifer	3.34265
C-C	HDPE	Sinomicrobium	3.29977
C-C	HDPE	Salipiger	2.45289
C-C	HDPE	Thalassospira	2.41653
C-O	PCL	Pseudomonas	5.49807
C-O	PCL	Gibellulopsis	3.57749
C-O	PCL	Celeribacter	2.66273
C-O	PCL	Alteriqipengyuania	2.20001
C-O	PBAT	Rhizobium	5.95976
C-O	PBAT	Sphingobacterium	3.90586
C-O	PBAT	Flavobacterium	3.85731
C-O	PBAT	Muricauda	3.25028
C-O	PBAT	Pseudoalteromonas	2.9893
C-O	PBAT	Agromyces	2.54111
C-O	PBAT	Castellaniella	2.43781
C-O	PBAT	Photobacterium	2.16895
C-O	PA6	Bordetella	5.59333
C-O	PA6	Sinomicrobium	5.18605
C-O	PA6	Achromobacter	3.23144
C-O	PA6	Alcanivorax	2.94473
C-O	PA6	Stenotrophomonas	2.23458
C-O	PA6	Rhizobium	2.23458
C-O	PA66	Cellulosimicrobium	6.44247
C-O	PA66	Nitratireductor	3.54544
C-O	PA66	Flavobacterium	2.30629
C-O	PU	Bacillus	23.3846
C-O	PU	Aspergillus	9.72102
C-O	PU	Streptomyces	6.43728
C-O	PU	Psychrobacter	3.21148
C-O	PU	Agromyces	2.2172
C-O	PLA	Algoriphagus	3.765
C-O	PLA	Photobacterium	3.40062
C-O	PLA	Lysobacter	3.02107
C-O	PLA	Paracoccus	2.70555
C-O	PLA	Gibellulopsis	2.70555
C-O	PLA	Exophiala	2.2848
C-O	PLA	Cladosporium	2.27578
C-O	PET	Fictibacillus	7.52973
C-O	PET	Priestia	6.83913
C-O	PET	Penicillium	6.54594
C-O	PET	Alkalihalobacillus	5.8635
C-O	PET	Pseudovibrio	4.66974
C-O	PET	Virgibacillus	4.17674
C-O	PET	Cladosporium	4.1529
C-O	PET	Rossellomorea	2.94494
C-O	PET	Meyerozyma	2.93175
C-O	PET	Lecanicillium	2.93175
C-O	PET	Psychrobacter	2.70194
C-O	PET	Chaetomium	2.17957
C-O	PET	Talaromyces	2.17957

## Sheet: Table S6
Table S6 Microorganisms Exhibiting Obviously Adherent Growth on Plastic Films
Sample	Plastic	Strains
ST1	PET	Cladosporium sp. SCSIO 81130
		Verticillium dahliae SCSIO 81131
		Penicillium citrinum SCSIO 81132
H2	PVC	Exophiala aquamarine SCSIO 81122
H4	PET	Pseudoalteromonas arabiensis SCSIO 82442
		Brevundimonas albigilva SCSIO 82443
		Mycolicibacterium fortuitum subsp. acetamidolyticum SCSIO 82444
		Pseudomonas gallaeciensis SCSIO 82447
H2	PP	Algoriphagus zhangzhouensis SCSIO 82448
		Sphingopyxis indica SCSIO 82452

## Sheet: Table S7
Table S7 Main isolation results of bacteria enriched and unenriched in H1 samples
Strains from sample enrichment	Number	Strains from direct dilution	Number
Celeribacter ethanolicus	15	Achromobacter xylosoxidans	5
Cellulosimicrobium funkei	6	Alcaligenes faecalis subsp. phenolicus	28
Citromicrobium bathyomarinum	11	Algoriphagus zhangzhouensis	3
Flavobacterium rakeshii	15	Bordetella muralis	3
Lysobacter maris	20	Brucella intermedia	3
Microbulbifer gwangyangensis	12	Flavobacterium alkalisoli	5
Nitratireductor indicus	7	Flavobacterium rakeshii	14
Photobacterium salinisoli	26	Lysobacter spongiae	31
Pseudoalteromonas carrageenovora	6	Microbacterium algeriense	8
Pseudoalteromonas mariniglutinosa	11	Microbacterium resistens	37
Pseudomonas abyssi	5	Microbulbifer gwangyangensis	11
Pseudomonas gallaeciensis	6	Microbulbifer okinawensis	6
Pseudomonas khazarica	62	Rhizobium halophytocola	6
Thalassospira xiamenensis	20	Rossellomorea aquimaris	7
Thalassospira xianhensis	8	Salipiger pacificus	22
Tsuneonella suprasediminis	11	Sinomicrobium oceani	95

## Sheet: Table S8
Table S8 Comparison of the microbial quantity and diversity isolated from different plates
Sample	Plate	Quantity	Species
H1	Type B	196	39
	Type A	141	31
H2	Type B	122	23
	Type A	97	21
H3	Type B	157	29
	Type A	111	25
ST1	Type B	60	22
	Type A	36	17

## Sheet: Table S9
Table S9 Potential plastic-degrading microorganisms screened by liquid degradable plastic film screening method
Strain	Types of plastic films with pronounced microbial adhesion and growth
Aspergillus fumigatus SCSIO 81053	PET、PVC
Aspergillus fumigatus SCSIO 81053	PET、PVC
Bacillus fengqiuensis SCSIO 80518	PCL、LDPE、PET
Blastococcus litoris SCSIO 80488	PE
Cerrena sp. SCSIO 81031	PE、PET、PVC
Chaetomium globosum SCSIO 81026	PET
Cladosporium cladosporioides SCSIO 81079	PET、PE、PVC
Cladosporium montecillanum SCSIO 81153	PLA
Cladosporium oxysporum SCSIO 81018	PET、PVC
Cladosporium oxysporum SCSIO 81032	PVC、PET、PE
Cladosporium oxysporum SCSIO 81170	PET、PLA
Cladosporium sp. HKA3 SCSIO 81078-1	PET、PVC
Cladosporium sp. SCSIO 81183	PET、PLA
Cladosporium tenuissimum SCSIO 81029	PET、PE、PVC
Gordonia mangrovi SCSIO 80507	PET
Hortaea werneckii SCSIO 81081	PET
Microbacterium invictum SCSIO 80448	PET
Microbulbifer elongatus SCSIO 80261	PET、LDPE
Paracoccus amoyensis SCSIO 80553	PET、LDPE
Penicillium olsonii SCSIO 81022	PVC
Penicillium oxalicum SCSIO 81005	PE
Penicillium adametzioides SCSIO 81019	PVC
Pseudokineococcus marinus SCSIO 80427	PET
Qipengyuania citrea SCSIO 80490	PE
Ramichloridium sp. CATASR1 SCSIO 81082	PU、PET、PVC
Rhizobium rhizophilum SCSIO 80808-1	LDPE
Streptomyces ardesiacus SCSIO 80591-1	PET
Streptomyces badius SCSIO 80568	PET
Streptomyces badius SCSIO 80773	PET
Streptomyces caeni SCSIO 80650	PET、PLA
Streptomyces cinereoruber subsp. fructofermentans SCSIO 80706	PET、PCL、LDPE、PLA
Streptomyces malaysiense SCSIO 80561	PET、PCL、LDPE、PLA
Streptomyces pluricolorescens SCSIO 80563	PET、PCL、LDPE、PLA
Streptomyces pluricolorescens SCSIO 80570	PET
Streptomyces pluricolorescens SCSIO 80745	PET、PCL、LDPE、PLA
Streptomyces pratensis SCSIO 80565	PCL、LDPE、PLA
Streptomyces sundarbansensis SCSIO Q1	PET、LDPE
Trematosphaeria sp. SCSIO 81145	PLA
Tritirachiumsp. SCSIO 81025	PET、PVC

## Sheet: Table S10
Table S10 Potential plastic-degrading microorganisms screened by enzymes' activity
Bacteria	+: (0-0.25mm] ++: (0.25-0.5mm] +++: over 0.5mm
ID	Strian	LAC	RBBR	LIP	PU	CU
80816-2	Achromobacter mucicolens			+
82062-2	Achromobacter xylosoxidans			+
82086-3	Achromobacter xylosoxidans			+
80978-2	Agromyces binzhouensis			+
82076-1	Agromyces kandeliae				+
82071-4	Albirhodobacter confluentis			+	+
82069-1	Albirhodobacter confluentis			+
82064-4	Albirhodobacter marinus			++
82070-3	Alcaligenes faecalis subsp. phenolicus			++
82087-2	Alcaligenes faecalis subsp. phenolicus			++
82090-1	Alcaligenes faecalis subsp. phenolicus			++
82023-3	Alcaligenes faecalis subsp. phenolicus			+	+
82067-3	Alcaligenes faecalis subsp. phenolicus			+	+
82076-3	Alcaligenes faecalis subsp. phenolicus			+	+
80949-2	Alcaligenes faecalis subsp. phenolicus			+
82061-3	Alcaligenes faecalis subsp. phenolicus			+
82061-4	Alcaligenes faecalis subsp. phenolicus			+
82076-3	Alcaligenes faecalis subsp. phenolicus			+
82079-1	Alcaligenes faecalis subsp. phenolicus			+
82079-2-1	Alcaligenes faecalis subsp. phenolicus			+
82081-1	Alcaligenes faecalis subsp. phenolicus			+
82082-2	Alcaligenes faecalis subsp. phenolicus			+
82089-3	Alcaligenes faecalis subsp. phenolicus			+
82093-1	Alcaligenes faecalis subsp. phenolicus			+
80935-3	Alcanivorax dieselolei			++	++
82024-2	Alcanivorax xenomutans			+++	++
80967-2	Algoriphagus yeomjeoni			+
82067-4	Algoriphagus zhangzhouensis			++
82091-1	Bacillus aequororis			++
80443	Bacillus aequororis			+
80989-2	Bacillus alcaliphilum			+
82407	Bacillus altitudinis			+++	+
82410	Bacillus altitudinis			+++	+
80355	Bacillus altitudinis			++	+
80356	Bacillus altitudinis			++	+
82409	Bacillus altitudinis			++	+
82411	Bacillus altitudinis			++	+
82412	Bacillus altitudinis			++	+
82414	Bacillus altitudinis			++	+
82416	Bacillus altitudinis			++	+
82420	Bacillus altitudinis			++	+
82423	Bacillus altitudinis			++	+
82425	Bacillus altitudinis			++	+
80364	Bacillus altitudinis			++
82390	Bacillus altitudinis			++
82394	Bacillus altitudinis			++
82397	Bacillus altitudinis			++
82398	Bacillus altitudinis			++
82399	Bacillus altitudinis			++
82404	Bacillus altitudinis			++
82406	Bacillus altitudinis			++
82408	Bacillus altitudinis			++
82418	Bacillus altitudinis			++
82421	Bacillus altitudinis			++
82422	Bacillus altitudinis			++
82427	Bacillus altitudinis			++
82428	Bacillus altitudinis			++
82429	Bacillus altitudinis			++
82430	Bacillus altitudinis			++
80977-2	Bacillus altitudinis			++
80182	Bacillus altitudinis			+
80324	Bacillus altitudinis			+
80325	Bacillus altitudinis			+
80444	Bacillus altitudinis			+
82388	Bacillus altitudinis				+
80958-1	Bacillus altitudinis				+
82063-5	Bacillus cereus			++
82391	Bacillus cereus			+
82393	Bacillus cereus			+
80174	Bacillus infantis			+
80168	Bacillus licheniformis			+
80335	Bacillus paralicheniformis			+++
82092-1	Bacillus paramycoides			+
82403	Bacillus proteolyticus			+
82424	Bacillus safensis subsp. safensis			+++	+
82426	Bacillus toyonensis			++	+
82405	Bacillus wiedmannii			+
80488	Blastococcus litoris			+
80807-7	Brevundimonas halotolerans			++
80988-3	Castellaniella ginsengisoli			++
80984-4	Castellaniella ginsengisoli			+
80791-1	Celeribacter ethanolicus			+
80810-2	Cellulosimicrobium funkei			++
80808-4	Cellulosimicrobium funkei			+
80810-9	Cellulosimicrobium funkei			+
80811-3	Cellulosimicrobium funkei			+
80785-6	Citromicrobium bathyomarinum		+	++
80789-1	Citromicrobium bathyomarinum			++
80984-1	Citromicrobium bathyomarinum			++
80783-1	Citromicrobium bathyomarinum			+
80785-5-1	Citromicrobium bathyomarinum			+
80789-6	Citromicrobium bathyomarinum			+
80789-6	Citromicrobium bathyomarinum		+	+
80066	Cytobacillus firmus			+
82023-4	Demequina salsinemoris			+
82027-4	Demequina silvatica			+
80930-2	Ensifer adhaerens			+
82026-7	Ensifer adhaerens			+
80063	Fictibacillus arsenicus			+
80075	Fictibacillus arsenicus			+
80144	Fictibacillus arsenicus			+
80071	Fictibacillus nanhaiensis			+
80074	Fictibacillus nanhaiensis			+
80118	Fictibacillus phosphorivorans			+
80212	Fictibacillus phosphorivorans			+
80326	Fictibacillus rigui			++
82027-5	Fictibacillus solisalsi			+
82080-2-1	Flavobacterium beibuense			++
80944-3-1	Flavobacterium beibuense			+
80944-4	Flavobacterium beibuense			+
80947-2	Flavobacterium beibuense			+
80951-3-1	Flavobacterium beibuense			+
80785-1	Flavobacterium rakeshii			++
80786-5	Flavobacterium rakeshii			++
80787-1	Flavobacterium rakeshii			++
80807-5	Flavobacterium rakeshii			++
82064-2	Flavobacterium rakeshii			++
80785-8-1	Flavobacterium rakeshii			+
80808-5	Flavobacterium rakeshii			+
80810-1	Flavobacterium rakeshii			+
80811-4	Flavobacterium rakeshii			+
80986-1	Flavobacterium rakeshii			+
82026-3	Flavobacterium rakeshii			+
82053-4	Flavobacterium rakeshii			+
82086-1	Flavobacterium rakeshii			+
82086-1	Flavobacterium rakeshii			+
82076-2	Flavobacterium rakeshii				+
80944-3-2	Halomonas litopenaei			+
80945-2	Halomonas litopenaei			+
80870-3	Isoptericola jiangsuensis			+
80061	Kocuria oceani			+
80970-2	Lysobacter maris			+++
80812-5	Lysobacter maris			++
80818-1	Lysobacter maris			++
80818-2-1	Lysobacter maris			++
80838-1-2	Lysobacter maris			++
80848-3	Lysobacter maris			++
80866-2	Lysobacter maris			++
80869-2	Lysobacter maris			++
80876-3	Lysobacter maris			++
80877-1	Lysobacter maris			++
80879-2	Lysobacter maris			++
80880-4	Lysobacter maris			++
80881-2	Lysobacter maris			++
80881-3	Lysobacter maris			++
80882-3	Lysobacter maris			++
80883-3	Lysobacter maris			++
80889-4	Lysobacter maris			++
80890-1	Lysobacter maris			++
80894-1	Lysobacter maris			++
80928-3	Lysobacter maris			++
80930-1	Lysobacter maris			++
80971-3	Lysobacter maris			++
80972-3	Lysobacter maris			++
80972-4-1	Lysobacter maris			++
80972-4-2	Lysobacter maris			++
80976-1	Lysobacter maris			++
80984-3	Lysobacter maris			++
80989-1-2	Lysobacter maris			++
80784-4	Lysobacter maris			+
80786-1	Lysobacter maris			+
80786-4	Lysobacter maris			+
80788-4	Lysobacter maris			+
80811-2	Lysobacter maris			+
80813-1	Lysobacter maris			+
80836-2	Lysobacter maris			+
80848-4	Lysobacter maris			+
80867-3	Lysobacter maris			+
80870-4	Lysobacter maris			+
80871-2	Lysobacter maris			+
80875-2	Lysobacter maris			+
80878-3	Lysobacter maris			+
80887-2	Lysobacter maris			+
80888-2	Lysobacter maris			+
80891-1	Lysobacter maris			+
80891-4	Lysobacter maris			+
80893-1	Lysobacter maris			+
80927-3	Lysobacter maris			+
80928-1-1	Lysobacter maris			+
80929-2	Lysobacter maris			+
80931-1	Lysobacter maris			+
80932-2	Lysobacter maris			+
80969-2	Lysobacter maris			+
80971-1	Lysobacter maris			+
80972-2	Lysobacter maris			+
80981-2	Lysobacter maris			+
80986-3	Lysobacter maris			+
82022-3	Lysobacter spongiae			++
82026-5	Lysobacter spongiae			++
82067-4	Lysobacter spongiae			++
82070-4	Lysobacter spongiae			++
82070-6	Lysobacter spongiae			++
82078-3	Lysobacter spongiae			++
82066-3	Lysobacter spongiae			+	++
80783-2	Lysobacter spongiae			+
80783-9	Lysobacter spongiae			+
82027-8-1	Lysobacter spongiae			+
82027-8-1	Lysobacter spongiae			+
82089-1	Lysobacter spongiae			+
80968-1	Meridianimaribacter flavus			++
80866-3	Mesorhizobium sediminum			++
80882-4	Mesorhizobium sediminum			++
80883-5	Mesorhizobium sediminum			++
80885-4	Mesorhizobium sediminum			++
80932-4	Mesorhizobium sediminum			+
80117	Metabacillus indicus			+
82064-1	Microbacterium algeriense			++
82087-3	Microbacterium algeriense			++
82026-6	Microbacterium algeriense			+
80785-3	Microbacterium gorillae			++
80809-3	Microbacterium oxydans			++
82063-4	Microbacterium resistens			++	+
82058-2	Microbacterium resistens			++
82059-3	Microbacterium resistens			++
82060-2	Microbacterium resistens			++
82062-1	Microbacterium resistens			++
82065-3	Microbacterium resistens			++
82070-1	Microbacterium resistens			++
82077-2	Microbacterium resistens			++
82090-3-1	Microbacterium resistens			++
82091-2	Microbacterium resistens			++
82066-4	Microbacterium resistens			+	++
82068-5	Microbacterium resistens			+	+
82025-2	Microbacterium resistens			+
82061-1	Microbacterium resistens			+
82084-1	Microbacterium resistens			+
82084-2	Microbacterium resistens			+
82084-3	Microbacterium resistens			+
82089-2	Microbacterium resistens			+
80436	Microbulbifer agarilyticus			+
82059-5	Microbulbifer gwangyangensis			++
82081-3	Microbulbifer gwangyangensis			++
82083-3	Microbulbifer gwangyangensis			++
82091-5	Microbulbifer gwangyangensis			++
80808-2	Microbulbifer gwangyangensis			+	+
80964-2	Microbulbifer gwangyangensis			+	+
80814-2	Microbulbifer gwangyangensis			+
80814-4	Microbulbifer gwangyangensis			+
80815-2	Microbulbifer gwangyangensis			+
80865-2	Microbulbifer gwangyangensis			+
80877-3	Microbulbifer gwangyangensis			+
80889-1	Microbulbifer gwangyangensis			+
80890-4	Microbulbifer gwangyangensis			+
80940-1	Microbulbifer gwangyangensis			+
80941-1	Microbulbifer gwangyangensis			+
80964-3	Microbulbifer gwangyangensis			+
80966-3	Microbulbifer gwangyangensis			+
82061-2	Microbulbifer gwangyangensis			+
82083-2	Microbulbifer gwangyangensis			+
82091-4	Microbulbifer gwangyangensis			+
82076-4	Microbulbifer gwangyangensis				+
80780-3	Microbulbifer gwangyangensis					+
82062-4	Microbulbifer okinawensis			++
82070-3	Microbulbifer okinawensis			++
80401	Microbulbifer variabilis			+
80211	Micrococcus luteus			+
80413	Micrococcus luteus			+
80414	Micrococcus luteus			+
80296	Micromonospora fluminis			+	+
80077	Micromonospora fluminis			+
80072	Micromonospora maritima			++
80111	Micromonospora maritima			+
80930-7	Muricauda taeanensis			+
80403	Mycolicibacterium chubuense			+
80442	Mycolicibacterium crocinum			+
80217	Neobacillus mesonae			+
80796-6	Neptunicella marina			+
80951-1-2	Nitratireductor aquimarinus			+
80951-3-2	Nitratireductor aquimarinus			+
80971-2	Nitratireductor aquimarinus			+
80967-4	Nitratireductor basaltis			+
80809-4	Nitratireductor indicus			+
80812-2	Nitratireductor indicus			+
80928-4	Nitratireductor indicus			+
80931-2	Nitratireductor indicus			+
80978-4	Nitratireductor indicus			+
80941-2	Nitratireductor kimnyeongensis			+
80880-6	Nocardioides simplex			++
80929-3	Nocardioides simplex			++
80142	Nonomuraea harbinensis			+
82026-1	Novosphingobium naphthalenivorans			++
80116	Paenibacillus barengoltzii			+
80933-2	Paracoccus sediminilitoris			+
80935-2	Paracoccus sediminilitoris			+
80226	Paracoccus stylophorae			+
80875-3	Photobacterium ganghwense			++
80931-4	Photobacterium ganghwense			++
80966-1	Photobacterium ganghwense			++
80877-4	Photobacterium ganghwense			+
80879-3	Photobacterium ganghwense			+
80887-3	Photobacterium ganghwense			+
80892-3	Photobacterium ganghwense			+
80893-2	Photobacterium ganghwense			+
80893-3	Photobacterium ganghwense			+
80930-5	Photobacterium ganghwense			+
80789-9	Photobacterium salinisoli		+	+
80790-1	Photobacterium salinisoli			+
80790-5	Photobacterium salinisoli			+
80790-5	Photobacterium salinisoli			+
80790-6	Photobacterium salinisoli		+	+
80790-6	Photobacterium salinisoli			+
80793-3	Photobacterium salinisoli			+
80794-1	Photobacterium salinisoli			+
80813-2	Photobacterium salinisoli			+
80816-1	Photobacterium salinisoli			+
80791-2	Photobacterium salinisoli		+
82078-2	Ponticoccus alexandrii			+
80064	Priestia aryabhattai			++
80360	Priestia aryabhattai			++
80062	Priestia aryabhattai			+
80181	Priestia aryabhattai			+
80213	Priestia aryabhattai			+
80214	Priestia aryabhattai			+
80215	Priestia aryabhattai			+
80216	Priestia aryabhattai			+
80218	Priestia aryabhattai			+
80237	Priestia aryabhattai			+
80327	Priestia aryabhattai			+
80149	Priestia megaterium			+
80936-2	Providencia vermicola			+
80812-1	Pseudoalteromonas mariniglutinosa			+
80814-1	Pseudoalteromonas mariniglutinosa			+
80835-2	Pseudoalteromonas mariniglutinosa			+
80953-1	Pseudoalteromonas piscicida			++	+
80981-3	Pseudomonas abyssi			++	+++
80783-3	Pseudomonas abyssi			++
80786-3	Pseudomonas abyssi			+
80944-2	Pseudomonas abyssi			+
80982-5	Pseudomonas alloputida			++
80837-1	Pseudomonas gallaeciensis			++
80838-1-1	Pseudomonas gallaeciensis			++
80889-3	Pseudomonas geniculata			+++
80865-4	Pseudomonas geniculata			++
80872-4	Pseudomonas geniculata			+
80874-3	Pseudomonas geniculata			+
80874-4	Pseudomonas geniculata			+
80974-2	Pseudomonas hunanensis			+
80982-2	Pseudomonas hunanensis			+
80983-3	Pseudomonas hunanensis			+
80983-3	Pseudomonas hunanensis			+
80985-1	Pseudomonas hunanensis			+
80985-2-1	Pseudomonas hunanensis			+
80787-6	Pseudomonas khazarica			+++
80782-8	Pseudomonas khazarica			++
80785-7	Pseudomonas khazarica			++
80807-3	Pseudomonas khazarica			++
80867-1	Pseudomonas khazarica			++
80868-1	Pseudomonas khazarica			++
80870-2	Pseudomonas khazarica			++
80880-5	Pseudomonas khazarica			++
80882-2	Pseudomonas khazarica			++
80883-2	Pseudomonas khazarica			++
80891-2	Pseudomonas khazarica			++
80892-2	Pseudomonas khazarica			++
80893-4	Pseudomonas khazarica			++
80894-3	Pseudomonas khazarica			++
80982-3	Pseudomonas khazarica			++
82086-2	Pseudomonas khazarica			++
80946-2	Pseudomonas khazarica			+	+
80947-1	Pseudomonas khazarica			+	+
80782-4	Pseudomonas khazarica			+
80782-6	Pseudomonas khazarica			+
80783-5	Pseudomonas khazarica			+
80784-1	Pseudomonas khazarica		+	+
80784-2	Pseudomonas khazarica			+
80784-6	Pseudomonas khazarica			+
80785-9	Pseudomonas khazarica			+
80786-2	Pseudomonas khazarica			+
80787-7	Pseudomonas khazarica			+
80787-9	Pseudomonas khazarica			+
80788-2	Pseudomonas khazarica			+
80789-8	Pseudomonas khazarica			+
80794-2	Pseudomonas khazarica	+?	++	+
80807-6	Pseudomonas khazarica			+
80809-5	Pseudomonas khazarica			+
80812-4	Pseudomonas khazarica			+
80814-3	Pseudomonas khazarica			+
80837-4	Pseudomonas khazarica			+
80867-2	Pseudomonas khazarica			+
80872-2	Pseudomonas khazarica			+
80872-2	Pseudomonas khazarica			+
80872-2	Pseudomonas khazarica			+
80875-1	Pseudomonas khazarica			+
80876-2	Pseudomonas khazarica			+
80879-1	Pseudomonas khazarica			+
80888-4	Pseudomonas khazarica			+
80927-5	Pseudomonas khazarica			+
80929-1	Pseudomonas khazarica			+
80930-3	Pseudomonas khazarica			+
80932-5	Pseudomonas khazarica			+
80936-1	Pseudomonas khazarica			+
80985-2-2	Pseudomonas khazarica			+
80985-2-3	Pseudomonas khazarica			+
80781-2	Pseudomonas khazarica				++
80780-1	Pseudomonas khazarica				+
80780-5	Pseudomonas khazarica			+	+	+
80891-3	Pseudomonas oleovorans subsp. lubricantis			++
80978-5	Pseudomonas songnenensis			++
80949-3	Pseudomonas stutzeri			+++	+
80950-1	Pseudomonas stutzeri			+++	+
80952-4	Pseudomonas stutzeri			+++	+
80953-4	Pseudomonas stutzeri			+++	+
80783-8	Pseudomonas stutzeri			++
80787-3	Pseudomonas stutzeri			++
80943-2	Pseudomonas stutzeri			+	+
80943-3	Pseudomonas stutzeri			+	+
80948-1	Pseudomonas stutzeri			+	+
80949-1	Pseudomonas stutzeri			+	+
80954-3	Pseudomonas stutzeri				+
80955-2	Pseudomonas stutzeri				+
80956-3	Pseudomonas stutzeri				+
80959-4	Pseudomonas stutzeri				+
80962-2	Pseudomonas stutzeri				+
80965-2	Pseudomonas stutzeri				+
80433	Pseudovibrio ascidiaceicola			+
80435	Pseudovibrio ascidiaceicola			+
80222	Psychrobacter celer			+++
80221	Psychrobacter marincola			++
80227	Psychrobacter marincola			+
80224	Psychrobacter okhotskensis			++
82400	Psychrobacter piscatorii			+++
82387	Qipengyuania citrea			+	+
80490	Qipengyuania citrea			+
80810-3	Qipengyuania flava			++
80402	Qipengyuania flava			+
80967-5	Qipengyuania flava			+
80981-1	Qipengyuania flava			+
80794-8	Rheinheimera aquimaris			+
80890-3	Rhizobium halophytocola			++
82023-1	Rhizobium halophytocola			+
82024-1	Rhizobium halophytocola			+
80808-1	Rhizobium rhizophilum			+
82419	Rhodococcus gordoniae			++	+
80790-2	Roseibium aggregatum			+++
80871-1	Roseibium aggregatum			++
80983-1	Roseibium aggregatum			++
80950-3	Roseibium aggregatum			+	+
80783-6	Roseibium aggregatum			+
80933-1	Roseibium aggregatum			+
80946-1	Roseibium aggregatum			+
80948-2	Roseibium aggregatum			+
80977-4	Roseibium aggregatum			+
80952-2	Roseibium aggregatum				+
80879-4	Rossellomorea aquimaris			++
80931-3	Rossellomorea aquimaris			+
82027-1	Rossellomorea aquimaris			+
80073	Rossellomorea marisflavi			+
80113	Rossellomorea marisflavi			+
80228	Rossellomorea marisflavi			+
82396	Rossellomorea marisflavi			+
82025-3	Rossellomorea marisflavi			+
80119	Rossellomorea vietnamensis			+
80485	Rossellomorea vietnamensis			+
80115	Ruegeria profundi			+
80951-5	Salipiger bermudensis			+
82063-2	Salipiger pacificus			+++	+
82027-6	Salipiger pacificus			+
82053-5	Salipiger pacificus			+
82069-3	Salipiger pacificus			+
82073-1	Salipiger pacificus			+
82074-1	Salipiger pacificus			+
82074-2	Salipiger pacificus			+
82077-1	Salipiger pacificus			+
82083-1	Salipiger pacificus			+
82091-3	Salipiger thiooxidans			++
82027-2-1	Seohaeicola nanhaiensis			++
80225	Serinicoccus marinus			+
82066-2	Sinomicrobium oceani			++	++
80873-1	Sinomicrobium oceani			++
80971-4	Sinomicrobium oceani			++
80971-5	Sinomicrobium oceani			++
80972-4-3	Sinomicrobium oceani			++
80972-4-4	Sinomicrobium oceani			++
80974-1	Sinomicrobium oceani			++
80977-3	Sinomicrobium oceani			++
80979-2	Sinomicrobium oceani			++
80979-3	Sinomicrobium oceani			++
80981-4	Sinomicrobium oceani			++
80981-5	Sinomicrobium oceani			++
80982-6	Sinomicrobium oceani			++
80983-2	Sinomicrobium oceani			++
80983-4	Sinomicrobium oceani			++
80986-4	Sinomicrobium oceani			++
80987-1	Sinomicrobium oceani			++
80988-1	Sinomicrobium oceani			++
80988-2	Sinomicrobium oceani			++
80989-1	Sinomicrobium oceani			++
82057-2	Sinomicrobium oceani			++
82057-4	Sinomicrobium oceani			++
82058-1	Sinomicrobium oceani			++
82060-1	Sinomicrobium oceani			++
82064-3	Sinomicrobium oceani			++
82065-1	Sinomicrobium oceani			++
82065-2	Sinomicrobium oceani			++
82068-1	Sinomicrobium oceani			++
82071-3	Sinomicrobium oceani			++
82072-1	Sinomicrobium oceani			++
82075-2	Sinomicrobium oceani			++
82082-4	Sinomicrobium oceani			++
82082-4	Sinomicrobium oceani			++
82085-2	Sinomicrobium oceani			++
82087-1	Sinomicrobium oceani			++
82087-4	Sinomicrobium oceani			++
82093-2	Sinomicrobium oceani			++
82071-1	Sinomicrobium oceani			+	+
80872-1-1	Sinomicrobium oceani			+
80971-6	Sinomicrobium oceani			+
80978-3	Sinomicrobium oceani			+
80980-2	Sinomicrobium oceani			+
80985-2	Sinomicrobium oceani			+
82027-8-2	Sinomicrobium oceani			+
82054-2	Sinomicrobium oceani			+
82055-3	Sinomicrobium oceani			+
82055-3	Sinomicrobium oceani			+
82055-4	Sinomicrobium oceani			+
82055-4	Sinomicrobium oceani			+
82056-1	Sinomicrobium oceani			+
82056-4	Sinomicrobium oceani			+
82063-1	Sinomicrobium oceani	++		+
82066-1	Sinomicrobium oceani			+
82070-2	Sinomicrobium oceani			+
82070-5	Sinomicrobium oceani			+
82082-1	Sinomicrobium oceani			+
82082-3	Sinomicrobium oceani			+
82014-4	Sinomicrobium oceani				+
82076-5	Sinomicrobium oceani				+
80809-1	Sphingobacterium mizutaii			+
80871-3	Sphingopyxis indica			++
80890-2	Sphingopyxis indica			++
80927-2	Sphingopyxis indica			++
80929-4	Sphingopyxis indica			++
80783-4	Sphingopyxis indica			+
80863-3	Sphingopyxis indica			+
80880-2	Sphingopyxis indica			+
80888-3	Sphingopyxis indica			+
80889-2	Sphingopyxis indica			+
80930-4	Sphingopyxis indica			+
80932-3	Sphingopyxis indica			+
80880-3	Stenotrophomonas pavanii			+++
80877-2	Stenotrophomonas pavanii			++
80773	Streptomyces badius			+++
82417	Streptomyces aculeolatus			++
82080-3	Streptomyces flavotricini			+
82402	Streptomyces heilongjiangensis			+
82025-4	Streptomyces showdoensis			++
82025-1	Streptomyces tanashiensis			++
80878-2	Sunxiuqinia elliptica			+
80785-2	Thalassospira lucentensis			+
80866-1	Thalassospira xiamenensis			++
80881-1	Thalassospira xiamenensis			++
80927-1	Thalassospira xiamenensis			++
80970-1	Thalassospira xiamenensis			++
80788-1	Thalassospira xiamenensis			+
80807-8	Thalassospira xiamenensis			+
80811-1	Thalassospira xiamenensis			+
80815-3	Thalassospira xiamenensis			+
80817-2	Thalassospira xiamenensis			+
80818-2-2	Thalassospira xiamenensis			+
80864-1	Thalassospira xiamenensis			+
80876-1	Thalassospira xiamenensis			+
80878-1	Thalassospira xiamenensis			+
80880-1	Thalassospira xiamenensis			+
80888-1	Thalassospira xiamenensis			+
80930-6	Thalassospira xiamenensis			+
80932-1	Thalassospira xiamenensis			+
80789-4	Thalassospira xianhensis			+
80928-2	Tritonibacter mobilis subsp. mobilis			+
80947-3	Tritonibacter mobilis subsp. mobilis			+
80989-1-1	Tritonibacter mobilis subsp. mobilis			+
80788-5-1	Tsuneonella suprasediminis			++
80790-3	Tsuneonella suprasediminis			++
80808-3	Tsuneonella suprasediminis			++
80781-6	Tsuneonella suprasediminis			+
80782-1	Tsuneonella suprasediminis			+
80789-2	Tsuneonella suprasediminis			+
80789-3	Tsuneonella suprasediminis			+
80789-7	Tsuneonella suprasediminis		+	+
80980-3	Vibrio natriegens			++
Fungi	+: (0-0.25mm] ++: (0.25-0.5mm] +++: over 0.5mm
ID	Strian	LAC	RBBR	LIP	PU	CU
81102	Aspergillus fumigatus				++
81053	Aspergillus fumigatus				++
81067	Aspergillus sydowii			+	+	+
81031	Cerrena sp.			++	+
81115	Cladosporium cladosporioides			+	++
81092	Cladosporium cladosporioides			+	+
81049	Cladosporium cladosporioides			++
81079	Cladosporium cladosporioides			+	+
81018	Cladosporium oxysporum			++	+
81181	Cladosporium oxysporum				+
81154	Cladosporium pseudocladosporioides			+	+
81153	Cladosporium pseudocladosporioides			+
81088	Cladosporium pseudocladosporioides			+	+
81189	Cladosporium tenuissimum			+	+
81177	Cladosporium tenuissimum			+
81173	Cladosporium tenuissimum			+	+
81169	Cladosporium tenuissimum			+	+
81042	Cladosporium tenuissimum			+	++
81112	Cladosporium tenuissimum				+
81024	Cladosporium tenuissimum				+
81081	Hortaea werneckii			++	+
81084	Parengyodontium album			+	+
81027	Penicillium chrysogenum			+	+
81110	Penicillium citrinum			+	+
81106	Penicillium citrinum			+	+
81099	Penicillium citrinum			+	+
81095	Penicillium citrinum			+	+
81093	Penicillium citrinum			+	+
81108	Penicillium citrinum				+
81105	Penicillium citrinum				++
81094	Penicillium citrinum				+
81036	Penicillium crustosum			+	+
81048	Penicillium oxalicum			++	+
81017	Penicillium oxalicum			++	+
81011	Penicillium oxalicum			++
81016	Penicillium oxalicum			++	+
81043	Penicillium rubens			+	+
81073	Penicillium citrinum			+		+
81045	Penicillium citrinum			+	+
81044	Penicillium citrinum			+	+
81041	Penicillium citrinum			++		+
81077	Penicillium citrinum			+	+	+
81080	Penicillium citrinum				+
81034	Penicillium coffeae			+	+
81028	Penicillium olsonii			++
81126	Pseudocercospora struthanthi				+
81103	Purpureocillium lilacinum			+

[truncated: 1 more sheets: Table S11]
